# Supplementary material for: Growth differentiation factor 11 (GDF11) has pronounced effects on skin biology
Source: PLoS One. 2019 Jun 10;14(6):e0218035. doi: 10.1371/journal.pone.0218035 (PMC6557520; doi:10.1371/journal.pone.0218035)
Supplement: S1 File — (XLS) [file pone.0218035.s002.xls]

## Sheet: Average Ct
		AVG Ct		Standard Deviation
Position	Symbol	Control Group	Group 1	Control Group	Group 1
A01	COL1A1	20.93	19.87	0.521137	0.681651
A02	COL3A1	20.43	19.91	0.027577	0.499217
A03	COL4A1	28.21	29.08	0.044549	0.883883
A04	COL5A1	24.95	24.56	0.011314	0.810344
A05	COL5A2	24.64	23.86	0.24678	0.340826
A06	COL6A3	21.36	20.65	0.387495	0.490024
A07	COL6A6	31.93	29.98	0.284257	0.490732
A08	COL14A1	28.54	27.28	0.182434	0.103238
A09	COL7A1	27.07	26.49	0.172534	1.30391
A10	MMP1	21.32	21.78	0.130814	0.142835
A11	MMP9	28.56	26.96	0.124451	0.459619
A12	TIMP2	24.04	23.71	0.082732	0.184555
B01	TIMP3	24.63	23.32	0.327391	0.273651
B02	ELN	26.85	25.22	0.062932	1.0048
B03	FBN1	24.35	24.1	0.007778	0.11738
B04	LOX	23.67	24.3	0.006363	0.415778
B05	LOXL1	28.7	28	0.071418	0.321734
B06	NAMPT	23.29	23.7	0.735392	0.387495
B07	TGFBR3	28.29	26.66	0.266578	0.363453
B08	ALOX12	31.48	29.85	0.26163	0.576999
B09	ALOX12B	23.95	22.79	0.02899	0.675287
B10	ALOXE3	27.81	26.99	0.091218	0.528209
B11	DGAT2	26.68	25.93	0.09263	0.715593
B12	KLF4	24.89	24.15	0.007071	0.340824
C01	CLDN1	25.62	25.16	0.70852	0.243245
C02	LOR	23.93	24.15	0.101116	1.11299
C03	CERS3	27.82	27.76	0.106066	0.000707
C04	ST14	30.58	31.55	0.276478	1.10591
C05	ABCA12	24.6	24.71	0.132228	0.013436
C06	SPINK5	22	21.28	0.378302	0.193747
C07	DSG1	22.66	21.73	0.199404	0.013436
C08	DSG3	24.73	24.32	0.048084	0.175363
C09	DSP	22.07	21.16	0.226274	0.315369
C10	MKI67	29.66	29.57	0.159806	0.352845
C11	EZH2	29.87	28.82	0.973687	0.130108
C12	EZH1	28.67	27.41	0.254559	0.091925
D01	TNF	35	35	0	0
D02	CD34	35	35	0	0
D03	CTNNB1	27.25	27.43	0.211425	0.094752
D04	KRT2	25.48	25.4	0.237588	0.816001
D05	KRT4	26.48	26.72	0.023335	0.378302
D06	KRT6A	19.56	19.2	0.829436	0.388201
D07	KRT6B	19.28	18.41	0.021214	0.398101
D08	KRT15	25.95	25.37	0.074246	0.73822
D09	KRT16	19.71	19.11	0.11738	0.778524
D10	KRT73	35	34.56	0	0.619425
D11	HAS1	34.62	33.06	0.53316	0.663973
D12	HAS2	28.3	27.7	0.260922	0.007071
E01	HAS3	27.15	27.43	0.014142	0.789839
E02	PPARA	27.7	27.84	0.212131	0.019799
E03	PPARD	25.8	25.75	0.306884	0.307591
E04	RARA	27.93	28.58	0.326683	1.20986
E05	RARG	27.3	27.18	0.087682	0.767212
E06	IL1A	27.45	27.01	0.708522	0.237588
E07	IL1B	29.17	30.5	0.069296	0.050912
E08	HBEGF	27.9	27.02	0.057275	0.232638
E09	FAP	26.04	25.48	0.227687	0.358503
E10	SPP1	33.69	34.43	1.69847	0.801152
E11	GLIPR1	30.51	29.99	0.369816	0.137179
E12	SAMD9	27.15	26.08	0.29062	0.354261
F01	SRGN	31.99	32.88	0.425679	0.670336
F02	IVL	23.08	23.01	0.248194	0.399516
F03	FABP5	20.69	20.25	0.019799	0.402344
F04	WNT16	35	35	0	0
F05	LTF	35	35	0	0
F06	TRIM16	29.82	29.2	0.668924	0.491439
F07	FABP4	31.95	31.34	1.31734	0.189506
F08	SLC27A2	33.79	33.24	0.71347	0.477299
F09	KLK6	24.83	24.77	0.068589	0.511945
F10	KLK10	29	28.93	0.141422	0.763675
F11	KLK13	27.04	26.65	0.193747	0.660438
F12	RPL13A	24.28	23.62	0.029698	0.509824
G01	FBLN1	22.4	22.43	0.047376	0.594677
G02	GRHL3	26.8	27.08	0.192333	0.797617
G03	DSC1	23.08	22.9	0.136471	0.340119
G04	DSC3	25.29	24.74	0.054447	0.032527
G05	PCNA	27.55	26.98	0.113845	0.36416
G06	ITGB1	24.49	24.13	0.330926	0.195868
G07	KRT13	28.6	28.27	0.483661	0.746705
G08	PPARG	28.06	27.82	0.136471	0.054448
G09	RARB	33.98	33.72	1.44532	1.61008
G10	ELF3	28.7	28.53	0.106066	0.954594
G11	KLK7	24.92	24.1	0.123743	0.44477
G12	TP63	26.39	25.77	0.02687	0.057983
H01	CDKN2A	29.37	29.08	0.272235	0.449012
H02	B2M	22.19	22.3	0.101117	0.54023
H03	HPRT1	29.31	29.43	0.465984	0.147078
H04	GAPDH	20.53	20.91	0.054447	0.756604
H05	ACTB	20.17	20.39	0.091217	0.533158
H06	HGDC	35	35	0	0
H07	RTC	21.11	20.85	0.142837	0.147785
H08	RTC	21.16	20.76	0.021214	0.306884
H09	RTC	21.27	21.21	0.008486	0.280014
H10	PPC	19.8	19.77	0.442648	0.166877
H11	PPC	19.7	19.69	0.312541	0.186676
H12	PPC	19.71	19.49	0.089803	0.057983

## Sheet: Average Delta(Ct)
		AVG Delta(Ct) (Ct(GOI) - Ave Ct(HKG))		Standard Deviation
Position	Symbol	Control Group	Group 1	Control Group	Group 1
A01	COL1A1	-2.1205	-3.38925	0.466337	0.187384
A02	COL3A1	-2.6255	-3.34325	0.027224	0.004949
A03	COL4A1	5.1615	5.82575	0.010252	0.389616
A04	COL5A1	1.895	1.30375	0.043486	0.316077
A05	COL5A2	1.5875	0.59975	0.191979	0.153442
A06	COL6A3	-1.688	-2.60675	0.442295	0.004243
A07	COL6A6	8.877	6.71775	0.229457	0.985
A08	COL14A1	5.491	4.02475	0.127634	0.39103
A09	COL7A1	4.022	3.23175	0.117733	0.809637
A10	MMP1	-1.7315	-1.47525	0.076014	0.351432
A11	MMP9	5.513	3.70675	0.069651	0.034648
A12	TIMP2	0.9925	0.45625	0.137533	0.309713
B01	TIMP3	1.5795	0.05925	0.272591	0.220616
B02	ELN	3.8005	1.96225	0.008131	0.510531
B03	FBN1	1.2945	0.842751	0.062579	0.376888
B04	LOX	0.6145	1.04375	0.061164	0.078489
B05	LOXL1	5.6465	4.74525	0.126218	0.172534
B06	NAMPT	0.24	0.446751	0.790192	0.106773
B07	TGFBR3	5.2395	3.39775	0.211778	0.130815
B08	ALOX12	8.425	6.59075	0.316431	0.082732
B09	ALOX12B	0.8945	-0.46275	0.083791	0.181019
B10	ALOXE3	4.7535	3.73525	0.146019	0.033941
B11	DGAT2	3.6235	2.67675	0.037829	0.221325
B12	KLF4	1.843	0.891751	0.061872	0.153443
C01	CLDN1	2.569	1.90075	0.65372	0.737512
C02	LOR	0.8825	0.889751	0.046315	0.618718
C03	CERS3	4.77	4.50425	0.051265	0.494974
C04	ST14	7.5245	8.29575	0.331279	0.611647
C05	ABCA12	1.5435	1.45725	0.077427	0.507703
C06	SPINK5	-1.0535	-1.97425	0.433103	0.30052
C07	DSG1	-0.391	-1.53175	0.144603	0.480832
C08	DSG3	1.678	1.05875	0.006717	0.669631
C09	DSP	-0.987	-2.09825	0.171473	0.178899
C10	MKI67	6.608	6.31725	0.214607	0.141422
C11	EZH2	6.8205	5.56175	0.918886	0.36416
C12	EZH1	5.622	4.14975	0.30936	0.402343
D01	TNF	11.948	11.7427	0.054801	0.494268
D02	CD34	11.948	11.7427	0.054801	0.494268
D03	CTNNB1	4.1985	4.17675	0.266225	0.399516
D04	KRT2	2.426	2.13875	0.182788	0.321733
D05	KRT4	3.4305	3.46025	0.031465	0.115966
D06	KRT6A	-3.4925	-4.05975	0.884237	0.106066
D07	KRT6B	-3.777	-4.85075	0.076014	0.096167
D08	KRT15	2.8985	2.11175	0.129047	0.243952
D09	KRT16	-3.338	-4.15175	0.062579	0.284257
D10	KRT73	11.948	11.3048	0.054801	0.125158
D11	HAS1	11.571	9.80025	0.478359	0.169705
D12	HAS2	5.2435	4.44275	0.315723	0.501339
E01	HAS3	4.1	4.17425	0.068943	0.295571
E02	PPARA	4.653	4.58675	0.266932	0.474469
E03	PPARD	2.746	2.49125	0.361685	0.186676
E04	RARA	4.873	5.32225	0.271883	0.715591
E05	RARG	4.249	3.92125	0.142482	0.272944
E06	IL1A	4.402	3.74775	0.763322	0.256679
E07	IL1B	6.122	7.23975	0.124097	0.443356
E08	HBEGF	4.8445	3.76125	0.112076	0.261629
E09	FAP	2.986	2.22125	0.172887	0.135764
E10	SPP1	10.634	11.1763	1.75327	1.29542
E11	GLIPR1	7.4585	6.73175	0.315015	0.631446
E12	SAMD9	4.1015	2.82125	0.23582	0.848529
F01	SRGN	8.937	9.62475	0.48048	1.1646
F02	IVL	0.0265	-0.248749	0.302995	0.094752
F03	FABP5	-2.363	-3.00375	0.0746	0.091924
F04	WNT16	11.948	11.7427	0.054801	0.494268
F05	LTF	11.948	11.7427	0.054801	0.494268
F06	TRIM16	6.773	5.94625	0.723724	0.002829
F07	FABP4	8.9025	8.08675	1.37214	0.304762
F08	SLC27A2	10.7375	9.98625	0.658669	0.971567
F09	KLK6	1.7735	1.51675	0.013789	0.017677
F10	KLK10	5.951	5.67375	0.086621	0.269408
F11	KLK13	3.992	3.39375	0.248548	0.16617
F12	RPL13A	1.233	0.360251	0.025102	0.015557
G01	FBLN1	-0.653501	-0.823749	0.007425	0.100409
G02	GRHL3	3.744	3.82675	0.247133	0.303349
G03	DSC1	0.0325	-0.35575	0.191272	0.154149
G04	DSC3	2.2375	1.47975	0.109248	0.526794
G05	PCNA	4.4955	3.72625	0.059044	0.130108
G06	ITGB1	1.436	0.876251	0.385727	0.2984
G07	KRT13	5.548	5.01375	0.538462	0.252437
G08	PPARG	5.0125	4.56025	0.191272	0.439819
G09	RARB	10.926	10.4582	1.39053	1.11582
G10	ELF3	5.643	5.27175	0.160866	1.44886
G11	KLK7	1.8725	0.841251	0.178544	0.939038
G12	TP63	3.334	2.51275	0.027931	0.552251
H01	CDKN2A	6.3195	5.82625	0.327036	0.045256
H02	B2M	-0.8575	-0.96125	0.155918	0.045962
H03	HPRT1	6.2595	6.17075	0.411183	0.347189
H04	GAPDH	-2.5175	-2.34625	0.109248	0.262336
H05	ACTB	-2.8845	-2.86325	0.146017	0.038891
H06	HGDC	11.948	11.7427	0.054801	0.494268
H07	RTC	-1.946	-2.40975	0.197637	0.346482
H08	RTC	-1.888	-2.50125	0.033587	0.187383
H09	RTC	-1.785	-2.04325	0.063287	0.214253
H10	PPC	-3.25	-3.48525	0.497449	0.32739
H11	PPC	-3.355	-3.56625	0.367341	0.307591
H12	PPC	-3.3445	-3.76425	0.144604	0.552251

## Sheet: 2^(-Avg.(Delta(Ct))
		2^(-Avg.(Delta(Ct))
Position	Symbol	Control Group	Group 1
A01	COL1A1	4.34845	10.4777
A02	COL3A1	6.17099	10.1489
A03	COL4A1	0.02794	0.017631
A04	COL5A1	0.268874	0.405072
A05	COL5A2	0.332748	0.659868
A06	COL6A3	3.2221	6.0913
A07	COL6A6	0.002127	0.009501
A08	COL14A1	0.022235	0.061437
A09	COL7A1	0.061554	0.10645
A10	MMP1	3.32073	2.78032
A11	MMP9	0.021899	0.076587
A12	TIMP2	0.502606	0.728878
B01	TIMP3	0.334598	0.959763
B02	ELN	0.071769	0.256628
B03	FBN1	0.407678	0.557579
B04	LOX	0.653156	0.485065
B05	LOXL1	0.019963	0.037285
B06	NAMPT	0.846746	0.733693
B07	TGFBR3	0.02647	0.09488
B08	ALOX12	0.00291	0.010375
B09	ALOX12B	0.537934	1.37817
B10	ALOXE3	0.037073	0.075089
B11	DGAT2	0.081137	0.156393
B12	KLF4	0.278742	0.53896
C01	CLDN1	0.168521	0.267804
C02	LOR	0.542427	0.539707
C03	CERS3	0.036651	0.044064
C04	ST14	0.005431	0.003182
C05	ABCA12	0.343052	0.364186
C06	SPINK5	2.07556	3.92924
C07	DSG1	1.3113	2.89136
C08	DSG3	0.312516	0.480048
C09	DSP	1.98206	4.28189
C10	MKI67	0.010252	0.012541
C11	EZH2	0.008848	0.021171
C12	EZH1	0.020305	0.056338
D01	TNF	0.000253	0.000292
D02	CD34	0.000253	0.000292
D03	CTNNB1	0.054466	0.055293
D04	KRT2	0.186081	0.227076
D05	KRT4	0.092751	0.090857
D06	KRT6A	11.2551	16.6766
D07	KRT6B	13.7085	28.855
D08	KRT15	0.134111	0.231366
D09	KRT16	10.112	17.7747
D10	KRT73	0.000253	0.000395
D11	HAS1	0.000329	0.001122
D12	HAS2	0.026397	0.045983
E01	HAS3	0.058315	0.055389
E02	PPARA	0.039747	0.041615
E03	PPARD	0.149064	0.177852
E04	RARA	0.034126	0.024994
E05	RARG	0.052592	0.066006
E06	IL1A	0.047301	0.074441
E07	IL1B	0.014358	0.006616
E08	HBEGF	0.034806	0.073748
E09	FAP	0.126219	0.214455
E10	SPP1	0.000629	0.000432
E11	GLIPR1	0.005685	0.009409
E12	SAMD9	0.058254	0.141488
F01	SRGN	0.00204	0.001267
F02	IVL	0.9818	1.18818
F03	FABP5	5.14439	8.02082
F04	WNT16	0.000253	0.000292
F05	LTF	0.000253	0.000292
F06	TRIM16	0.009144	0.016218
F07	FABP4	0.00209	0.003678
F08	SLC27A2	0.000586	0.000986
F09	KLK6	0.292498	0.349472
F10	KLK10	0.016165	0.01959
F11	KLK13	0.062848	0.095144
F12	RPL13A	0.425432	0.779029
G01	FBLN1	1.57298	1.77
G02	GRHL3	0.074635	0.070475
G03	DSC1	0.977725	1.27965
G04	DSC3	0.212054	0.358551
G05	PCNA	0.044332	0.075559
G06	ITGB1	0.369591	0.544781
G07	KRT13	0.021374	0.030954
G08	PPARG	0.03098	0.042387
G09	RARB	0.000514	0.000711
G10	ELF3	0.020012	0.025885
G11	KLK7	0.2731	0.558159
G12	TP63	0.099167	0.175221
H01	CDKN2A	0.012521	0.017625
H02	B2M	1.8119	1.947
H03	HPRT1	0.013053	0.013881
H04	GAPDH	5.72589	5.08501
H05	ACTB	7.3845	7.27653
H06	HGDC	0.000253	0.000292
H07	RTC	3.85305	5.31382
H08	RTC	3.70122	5.66176
H09	RTC	3.44618	4.12173
H10	PPC	9.51366	11.1986
H11	PPC	10.2319	11.8454
H12	PPC	10.1577	13.5879

## Sheet: Fold Change
		Fold Change after GDF11 treatment (comparing to control group)
Position	Symbol	Fold Change	Comments
A01	COL1A1	2.4095	OKAY
A02	COL3A1	1.6446	OKAY	The p values are calculated based on a Student’s t-test of the replicate 2^(- Delta Ct) values for each gene in the control group and treatment groups, and p values less than 0.05 are indicated in red or blue.
A03	COL4A1	0.631	OKAY
A04	COL5A1	1.5065	OKAY
A05	COL5A2	1.9831	OKAY
A06	COL6A3	1.8905	OKAY
A07	COL6A6	4.4668	A
A08	COL14A1	2.763	OKAY
A09	COL7A1	1.7294	OKAY
A10	MMP1	0.8373	OKAY
A11	MMP9	3.4973	OKAY
A12	TIMP2	1.4502	OKAY
B01	TIMP3	2.8684	OKAY
B02	ELN	3.5758	OKAY
B03	FBN1	1.3677	OKAY
B04	LOX	0.7426	OKAY
B05	LOXL1	1.8677	OKAY
B06	NAMPT	0.8665	OKAY
B07	TGFBR3	3.5844	OKAY
B08	ALOX12	3.5659	A
B09	ALOX12B	2.562	OKAY
B10	ALOXE3	2.0255	OKAY
B11	DGAT2	1.9275	OKAY
B12	KLF4	1.9335	OKAY
C01	CLDN1	1.5891	OKAY
C02	LOR	0.995	OKAY
C03	CERS3	1.2023	OKAY
C04	ST14	0.5859	B
C05	ABCA12	1.0616	OKAY
C06	SPINK5	1.8931	OKAY
C07	DSG1	2.205	OKAY
C08	DSG3	1.5361	OKAY
C09	DSP	2.1603	OKAY
C10	MKI67	1.2233	OKAY
C11	EZH2	2.3929	OKAY
C12	EZH1	2.7745	OKAY
D01	TNF	1.1529	C
D02	CD34	1.1529	C
D03	CTNNB1	1.0152	OKAY
D04	KRT2	1.2203	OKAY
D05	KRT4	0.9796	OKAY
D06	KRT6A	1.4817	OKAY
D07	KRT6B	2.1049	OKAY
D08	KRT15	1.7252	OKAY
D09	KRT16	1.7578	OKAY
D10	KRT73	1.5618	B
D11	HAS1	3.4123	B
D12	HAS2	1.742	OKAY
E01	HAS3	0.9498	OKAY
E02	PPARA	1.047	OKAY
E03	PPARD	1.1931	OKAY
E04	RARA	0.7324	OKAY
E05	RARG	1.2551	OKAY
E06	IL1A	1.5738	OKAY
E07	IL1B	0.4608	A
E08	HBEGF	2.1188	OKAY
E09	FAP	1.6991	OKAY
E10	SPP1	0.6867	B
E11	GLIPR1	1.6549	A
E12	SAMD9	2.4288	OKAY
F01	SRGN	0.6208	B
F02	IVL	1.2102	OKAY
F03	FABP5	1.5591	OKAY
F04	WNT16	1.1529	C
F05	LTF	1.1529	C
F06	TRIM16	1.7737	OKAY
F07	FABP4	1.7602	B
F08	SLC27A2	1.6832	B
F09	KLK6	1.1948	OKAY
F10	KLK10	1.2119	OKAY
F11	KLK13	1.5139	OKAY
F12	RPL13A	1.8311	OKAY
G01	FBLN1	1.1253	OKAY
G02	GRHL3	0.9443	OKAY
G03	DSC1	1.3088	OKAY
G04	DSC3	1.6908	OKAY
G05	PCNA	1.7044	OKAY
G06	ITGB1	1.474	OKAY
G07	KRT13	1.4482	OKAY
G08	PPARG	1.3682	OKAY
G09	RARB	1.383	B
G10	ELF3	1.2935	OKAY
G11	KLK7	2.0438	OKAY
G12	TP63	1.7669	OKAY
H01	CDKN2A	1.4076	OKAY
H02	B2M	1.0746	OKAY
H03	HPRT1	1.0634	OKAY
H04	GAPDH	0.8881	OKAY
H05	ACTB	0.9854	OKAY
H06	HGDC	1.1529	C
H07	RTC	1.3791	OKAY
H08	RTC	1.5297	OKAY
H09	RTC	1.196	OKAY
H10	PPC	1.1771	OKAY
H11	PPC	1.1577	OKAY
H12	PPC	1.3377	OKAY
Comments:
A: This gene’s average threshold cycle is relatively high (> 30) in either the control or the test sample, and is reasonably low in the other sample (< 30).
These data mean that the gene’s expression is relatively low in one sample and reasonably detected in the other sample suggesting that the actual fold-change value is at least as large as the calculated and reported fold-change result.
This fold-change result may also have greater variations if p value > 0.05; therefore, it is important to have a sufficient number of biological replicates to validate the result for this gene.
B: This gene’s average threshold cycle is relatively high (> 30), meaning that its relative expression level is low, in both control and test samples, and the p-value for the fold-change is either unavailable or relatively high (p > 0.05).
This fold-change result may also have greater variations; therefore, it is important to have a sufficient number of biological replicates to validate the result for this gene.
C: This gene’s average threshold cycle is either not determined or greater than the defined cut-off value (default 35), in both samples meaning that its expression was undetected, making this fold-change result erroneous and un-interpretable.
Fold Change & Fold Regulation:
Fold-Change (2^(- Delta Delta Ct)) is the normalized gene expression (2^(- Delta Ct)) in the Test Sample divided the normalized gene expression (2^(- Delta Ct)) in the Control Sample.
Fold-Regulation represents fold-change results in a biologically meaningful way. Fold-change values greater than one indicate a positive- or an up-regulation, and the fold-regulation is equal to the fold-change.
Fold-change values less than one indicate a negative or down-regulation, and the fold-regulation is the negative inverse of the fold-change.
Fold-change and fold-regulation values greater than 2 are indicated in red; fold-change values less than 0.5 and fold-regulation values less than -2 are indicated in blue.

## Sheet: Fold Regulation
		Fold Regulation after GDF11 treatment (comparing to control group)
		Group 1
Position	Symbol	Fold Regulation	Comments
A01	COL1A1	2.4095	OKAY
A02	COL3A1	1.6446	OKAY		The p values are calculated based on a Student’s t-test of the replicate 2^(- Delta Ct) values for each gene in the control group and treatment groups, and p values less than 0.05 are indicated in red or blue.
A03	COL4A1	-1.5847	OKAY
A04	COL5A1	1.5065	OKAY
A05	COL5A2	1.9831	OKAY
A06	COL6A3	1.8905	OKAY
A07	COL6A6	4.4668	A
A08	COL14A1	2.763	OKAY
A09	COL7A1	1.7294	OKAY
A10	MMP1	-1.1944	OKAY
A11	MMP9	3.4973	OKAY
A12	TIMP2	1.4502	OKAY
B01	TIMP3	2.8684	OKAY
B02	ELN	3.5758	OKAY
B03	FBN1	1.3677	OKAY
B04	LOX	-1.3465	OKAY
B05	LOXL1	1.8677	OKAY
B06	NAMPT	-1.1541	OKAY
B07	TGFBR3	3.5844	OKAY
B08	ALOX12	3.5659	A
B09	ALOX12B	2.562	OKAY
B10	ALOXE3	2.0255	OKAY
B11	DGAT2	1.9275	OKAY
B12	KLF4	1.9335	OKAY
C01	CLDN1	1.5891	OKAY
C02	LOR	-1.005	OKAY
C03	CERS3	1.2023	OKAY
C04	ST14	-1.7067	B
C05	ABCA12	1.0616	OKAY
C06	SPINK5	1.8931	OKAY
C07	DSG1	2.205	OKAY
C08	DSG3	1.5361	OKAY
C09	DSP	2.1603	OKAY
C10	MKI67	1.2233	OKAY
C11	EZH2	2.3929	OKAY
C12	EZH1	2.7745	OKAY
D01	TNF	1.1529	C
D02	CD34	1.1529	C
D03	CTNNB1	1.0152	OKAY
D04	KRT2	1.2203	OKAY
D05	KRT4	-1.0208	OKAY
D06	KRT6A	1.4817	OKAY
D07	KRT6B	2.1049	OKAY
D08	KRT15	1.7252	OKAY
D09	KRT16	1.7578	OKAY
D10	KRT73	1.5618	B
D11	HAS1	3.4123	B
D12	HAS2	1.742	OKAY
E01	HAS3	-1.0528	OKAY
E02	PPARA	1.047	OKAY
E03	PPARD	1.1931	OKAY
E04	RARA	-1.3653	OKAY
E05	RARG	1.2551	OKAY
E06	IL1A	1.5738	OKAY
E07	IL1B	-2.1701	A
E08	HBEGF	2.1188	OKAY
E09	FAP	1.6991	OKAY
E10	SPP1	-1.4562	B
E11	GLIPR1	1.6549	A
E12	SAMD9	2.4288	OKAY
F01	SRGN	-1.6108	B
F02	IVL	1.2102	OKAY
F03	FABP5	1.5591	OKAY
F04	WNT16	1.1529	C
F05	LTF	1.1529	C
F06	TRIM16	1.7737	OKAY
F07	FABP4	1.7602	B
F08	SLC27A2	1.6832	B
F09	KLK6	1.1948	OKAY
F10	KLK10	1.2119	OKAY
F11	KLK13	1.5139	OKAY
F12	RPL13A	1.8311	OKAY
G01	FBLN1	1.1253	OKAY
G02	GRHL3	-1.059	OKAY
G03	DSC1	1.3088	OKAY
G04	DSC3	1.6908	OKAY
G05	PCNA	1.7044	OKAY
G06	ITGB1	1.474	OKAY
G07	KRT13	1.4482	OKAY
G08	PPARG	1.3682	OKAY
G09	RARB	1.383	B
G10	ELF3	1.2935	OKAY
G11	KLK7	2.0438	OKAY
G12	TP63	1.7669	OKAY
H01	CDKN2A	1.4076	OKAY
H02	B2M	1.0746	OKAY
H03	HPRT1	1.0634	OKAY
H04	GAPDH	-1.126	OKAY
H05	ACTB	-1.0148	OKAY
H06	HGDC	1.1529	C
H07	RTC	1.3791	OKAY
H08	RTC	1.5297	OKAY
H09	RTC	1.196	OKAY
H10	PPC	1.1771	OKAY
H11	PPC	1.1577	OKAY
H12	PPC	1.3377	OKAY
Comments:
A: This gene’s average threshold cycle is relatively high (> 30) in either the control or the test sample, and is reasonably low in the other sample (< 30).
These data mean that the gene’s expression is relatively low in one sample and reasonably detected in the other sample suggesting that the actual fold-change value is at least as large as the calculated and reported fold-change result.
This fold-change result may also have greater variations if p value > 0.05; therefore, it is important to have a sufficient number of biological replicates to validate the result for this gene.
B: This gene’s average threshold cycle is relatively high (> 30), meaning that its relative expression level is low, in both control and test samples, and the p-value for the fold-change is either unavailable or relatively high (p > 0.05).
This fold-change result may also have greater variations; therefore, it is important to have a sufficient number of biological replicates to validate the result for this gene.
C: This gene’s average threshold cycle is either not determined or greater than the defined cut-off value (default 35), in both samples meaning that its expression was undetected, making this fold-change result erroneous and un-interpretable.
Fold Change & Fold Regulation:
Fold-Change (2^(- Delta Delta Ct)) is the normalized gene expression (2^(- Delta Ct)) in the Test Sample divided the normalized gene expression (2^(- Delta Ct)) in the Control Sample.
Fold-Regulation represents fold-change results in a biologically meaningful way. Fold-change values greater than one indicate a positive- or an up-regulation, and the fold-regulation is equal to the fold-change.
Fold-change values less than one indicate a negative or down-regulation, and the fold-regulation is the negative inverse of the fold-change.
Fold-change and fold-regulation values greater than 2 are indicated in red; fold-change values less than 0.5 and fold-regulation values less than -2 are indicated in blue.
